# Supplementary material for: Development of an Inflammation-Triggered In Vitro “Leaky Gut” Model Using Caco-2/HT29-MTX-E12 Combined with Macrophage-like THP-1 Cells or Primary Human-Derived Macrophages
Source: Int J Mol Sci. 2023 Apr 18;24(8):7427. doi: 10.3390/ijms24087427 (PMC10139037; doi:10.3390/ijms24087427)
Supplement: Supplementary file 1 [file ijms-24-07427-s001.zip]

Archive with 1 entries (1 files):
- ijms-2333630-supplementary.STL
